# Supplementary material for: Folic Acid-Modified Ibrutinib-Loaded Silk Fibroin Nanoparticles for Cancer Cell Therapy with Over-Expressed Folate Receptor
Source: Pharmaceutics. 2023 Apr 7;15(4):1186. doi: 10.3390/pharmaceutics15041186 (PMC10146313; doi:10.3390/pharmaceutics15041186)
Supplement: Supplementary file 1 [file pharmaceutics-15-01186-s001.zip]

Archive with 1 entries (1 files):
- pharmaceutics-2296238-supplementary.pdf
